# Supplementary material for: Novel Therapies for Tongue Squamous Cell Carcinoma Patients with High-Grade Tumors
Source: Life (Basel). 2021 Aug 10;11(8):813. doi: 10.3390/life11080813 (PMC8398384; doi:10.3390/life11080813)
Supplement: Supplementary file 1 [file life-11-00813-s001.zip]

Archive with 1 entries (1 files):
- life-1281224-supplementary.pdf
